# Supplementary material for: Controlling the Digital to Analog and Multilevel Switching in Memristors Based on Zr-Doped HfO2 by Interface Engineering
Source: Materials (Basel). 2025 Sep 17;18(18):4352. doi: 10.3390/ma18184352 (PMC12472119; doi:10.3390/ma18184352)
Supplement: Supplementary file 1 [file materials-18-04352-s001.zip]

Archive with 1 entries (1 files):
- materials-3801724-supplementary.pdf
